# Supplementary material for: A monthly global paleo-reanalysis of the atmosphere from 1600 to 2005 for studying past climatic variations
Source: Sci Data. 2017 Jun 6;4:170076. doi: 10.1038/sdata.2017.76 (PMC5460593; doi:10.1038/sdata.2017.76)
Supplement: Supplementary file 1 [file sdata201776-isa1.zip]

Archive with 3 entries (3 files):
- i_Investigation.txt
- s_study_Franke.txt
- a_assay_Franke.txt
