# Supplementary material for: A monthly global paleo-reanalysis of the atmosphere from 1600 to 2005 for studying past climatic variations
Source: Sci Data. 2017 Jun 6;4:170076. doi: 10.1038/sdata.2017.76 (PMC5460593; doi:10.1038/sdata.2017.76)
Supplement: Supplementary file 1 [file sdata201776-isa1.zip › i_Investigation.txt]

# Investigation File generated for Scientific Data with Investigation File Authoring Tool version 0.1.0 on 10/05/2017 - This metadata file is CC0
ONTOLOGY SOURCE REFERENCE
Term Source Name	GAZ	IAO	ERO	OBI	XEO	ENVO
Term Source File	http://data.bioontology.org/ontologies/GAZ	http://data.bioontology.org/ontologies/IAO	http://data.bioontology.org/ontologies/ERO	http://data.bioontology.org/ontologies/OBI	http://data.bioontology.org/ontologies/XEO	http://data.bioontology.org/ontologies/ENVO
Term Source Version	$Revision: 1.512 $	2015-02-23	2013-08-02	2014-08-18	1.6	releases/2014-09-16
Term Source Description	Gazetteer	Information Artifact Ontology	Eagle-I Research Resource Ontology	Ontology for Biomedical Investigations	XEML Environment Ontology	Environment Ontology
INVESTIGATION
Investigation Identifier
Investigation Title
Investigation Description
Investigation Submission Date
Investigation Public Release Date
INVESTIGATION PUBLICATIONS
Investigation PubMed ID
Investigation Publication DOI
Investigation Publication Author List
Investigation Publication Title
Investigation Publication Status
Investigation Publication Status Term Accession Number
Investigation Publication Status Term Source REF
INVESTIGATION CONTACTS
Investigation Person Last Name
Investigation Person Mid Initials
Investigation Person First Name
Investigation Person Address
Investigation Person Phone
Investigation Person Fax
Investigation Person Email
Investigation Person Affiliation
Investigation Person Roles
Investigation Person Roles Term Accession Number
Investigation Person Roles Term Source REF
STUDY
Study Identifier	10.1038/sdata.2017.76
Study Title	A monthly global paleo-reanalysis of the atmosphere from 1600 to 2005 for studying past climatic variations
Study Submission Date	07/10/2016
Study Public Release Date	06/06/2017
Study Description	http://www.nature.com/articles/sdata201776#abstract
Study File Name	s_study_Franke.txt
Comment[Subject Keywords]	//;///
Comment[Manuscript Licence]	CC BY-4.0
Comment[Experimental Metadata Licence]	CC0
Comment[Supplementary Information File Name]	
Comment[Supplementary Information File Type]	x-zip-compressed
Comment[Supplementary Information File URL]	http://www.nature.com/articles/sdata201776#supplementary-information
Comment[Data Repository]	World Data Center for Climate at DKRZ
Comment[Data Record Accession]	doi:10.1594/WDCC/EKF400_v1
Comment[Data Record URI]	https://doi.org/10.1594/WDCC/EKF400_v1
STUDY DESIGN DESCRIPTORS
Study Design Type	data integration objective	observation design
Study Design Type Term Accession Number	ERO:0100092	OBI:0300311
Study Design Type Term Source REF	ERO	OBI
STUDY PUBLICATIONS
Study PubMed ID	""
Study Publication DOI	doi:10.5194/cp-8-963-2012
Study Publication Author List	""
Study Publication Title	""
Study Publication Status	published
Study Publication Status Term Accession Number	
Study Publication Status Term Source REF	
STUDY FACTORS
Study Factor Name	measurement type
Study Factor Type	DataTypes
Study Factor Type Term Accession Number	XEO:00236
Study Factor Type Term Source REF	XEO
STUDY ASSAYS
Study Assay Measurement Type	climate change
Study Assay Measurement Type Term Accession Number	ENVO:01000629
Study Assay Measurement Type Term Source REF	ENVO
Study Assay Technology Type	computational modeling technique
Study Assay Technology Type Term Accession Number	ERO:0001251
Study Assay Technology Type Term Source REF	ERO
Study Assay Technology Platform	""
Study Assay File Name	a_assay_Franke.txt
STUDY PROTOCOLS
Study Protocol Name	Model simulations	Observations	Error/Uncertainty estimations	Ensemble Kalman Fitting (EKF) Method	Experimental design and proxy forward model
Study Protocol Type	computational modeling technique	data item extraction from journal article	data transformation	information processor function	information processor function
Study Protocol Type Term Accession Number	ERO:0001251	IAO:0000443	OBI:0200000	OBI:0000392	OBI:0000392
Study Protocol Type Term Source REF	ERO	OBI	OBI	OBI	OBI
Study Protocol Description					
Study Protocol URI	""	""	""	""	""
Study Protocol Version					
Study Protocol Parameters Name	""	""	""	""	""
Study Protocol Parameters Name Term Accession Number	""	""	""	""	""
Study Protocol Parameters Name Term Source REF	""	""	""	""	""
Study Protocol Components Name	""	""	""	""	""
Study Protocol Components Type	""	""	""	""	""
Study Protocol Components Type Term Accession Number	""	""	""	""	""
Study Protocol Components Type Term Source REF	""	""	""	""	""
STUDY CONTACTS
Study Person Last Name	Franke	Brönnimann	Bhend	Brugnara
Study Person First Name	Jörg	Stefan	Jonas	Yuri
Study Person Mid Initials				
Study Person Email	franke@giub.unibe.ch	""	""	""
Study Person Phone				
Study Person Fax				
Study Person Address				
Study Person Affiliation	Institute of Geography, University of Bern, 3012 Bern, Switzerland	Institute of Geography, University of Bern, 3012 Bern, Switzerland	Federal Office of Meteorology and Climatology, Zürich Airport, 8058 Zürich, Switzerland	Institute of Geography, University of Bern, 3012 Bern, Switzerland
Study Person Roles				
Study Person Roles Term Accession Number				
Study Person Roles Term Source REF				
Comment[Study Person ORCID]				0000-0001-8427-0064
Comment[Funder]				
Comment[FundRef ID]				
Comment[Funder Term Source REF]				
Comment[Grant Identifier]				
