# Supplementary material for: A monthly global paleo-reanalysis of the atmosphere from 1600 to 2005 for studying past climatic variations
Source: Sci Data. 2017 Jun 6;4:170076. doi: 10.1038/sdata.2017.76 (PMC5460593; doi:10.1038/sdata.2017.76)
Supplement: Supplementary file 1 [file sdata201776-isa1.zip › s_study_Franke.txt]

Source Name	Material Type	Term Source REF	Term Accession Number	Comment[data URL]	Characteristics[geographical location]	Term Source REF	Term Accession Number	Characteristics[environment type]	Term Source REF	Term Accession Number	Protocol REF	Comment[time period range]	Sample Name	Comment[input data files]	Factor Value[measurement type]
Lawrimore et al. 2011	publication	IAO	IAO:0000311	https://www.ncdc.noaa.gov/ghcnm/v3.php	Earth			temperature of air	ENVO	ENVO:09200001	Observations	1801/2011	GHCN v3.1.0	ghcn_mm_t2m_adj.inv, ghcn_mm_t2m_adj.dat	Instrumental temperature measurements
Auer et al. 2007	publication	IAO	IAO:0000311	http://www.zamg.ac.at/histalp	Europe	GAZ	GAZ:00000464	temperature of air	ENVO	ENVO:09200001	Observations	1760/2007	HISTALP	histalp_temp.csv	Instrumental temperature measurements
Brohan et al. 2006	publication	IAO	IAO:0000311	https://crudata.uea.ac.uk/cru/data/crutem3/station-data/	Earth			temperature of air	ENVO	ENVO:09200001	Observations	1850/2005	CRU collection	station_data.zip, headers.txt	Instrumental temperature measurements
Parker et al. 1992	publication	IAO	IAO:0000311	http://www.metoffice.gov.uk/hadobs/hadcet/	England	GAZ	GAZ:00002641	temperature of air	ENVO	ENVO:09200001	Observations	1659/2008	Central England	centr-engl-1659-2008.dat	Instrumental temperature measurements
Farrona et al. 2012	publication	IAO	IAO:0000311		Brazil	GAZ	GAZ:00002828	temperature of air	ENVO	ENVO:09200001	Observations	1781/1788	Rio de Janeiro	Dorta_Rio_1781_1788.txt	Instrumental temperature measurements
Chenoweth and Thistlewood 2003	publication	IAO	IAO:0000311		Jamaica	GAZ	GAZ:00251084	temperature of air	ENVO	ENVO:09200001	Observations	1750/1786	Jamaica	jamaica.dat	Instrumental temperature measurements
Alcoforado et al. 2012	publication	IAO	IAO:0000311		Portugal	GAZ	GAZ:00002944	temperature of air	ENVO	ENVO:09200001	Observations	1793/1802	Funchal	Murdock_Madeira_1793_1802.txt	Instrumental temperature measurements
Zaiki et al. 2006	publication	IAO	IAO:0000311	https://crudata.uea.ac.uk/cru/data/japan/	Japan	GAZ	GAZ:00002747	temperature of air	ENVO	ENVO:09200001	Observations	1819/1878	Nagasaki	t_nagasaki.dat	Instrumental temperature measurements
Zaiki et al. 2006	publication	IAO	IAO:0000311	https://crudata.uea.ac.uk/cru/data/japan/	Japan	GAZ	GAZ:00002747	temperature of air	ENVO	ENVO:09200001	Observations	1825/1875	Tokyo	t_tokyo.dat	Instrumental temperature measurements
Zaiki et al. 2006	publication	IAO	IAO:0000311	https://crudata.uea.ac.uk/cru/data/japan/	Japan	GAZ	GAZ:00002747	temperature of air	ENVO	ENVO:09200001	Observations	1860/1874	Yokohama	t_yokohama.dat	Instrumental temperature measurements
Vinther et al. 2006	publication	IAO	IAO:0000311	https://crudata.uea.ac.uk/cru/data/japan/	Greenland	GAZ	GAZ:00001507	temperature of air	ENVO	ENVO:09200001	Observations	1807/2013	Illulissat	illulissat.dat	Instrumental temperature measurements
Vinther et al. 2006	publication	IAO	IAO:0000311	https://crudata.uea.ac.uk/cru/data/japan/	Greenland	GAZ	GAZ:00001507	temperature of air	ENVO	ENVO:09200001	Observations	1784/2013	Nuuk	nuuk.dat	Instrumental temperature measurements
Vinther et al. 2006	publication	IAO	IAO:0000311	https://crudata.uea.ac.uk/cru/data/japan/	Greenland	GAZ	GAZ:00001507	temperature of air	ENVO	ENVO:09200001	Observations	1807/2013	Qaqortoq	qaqortoq.dat	Instrumental temperature measurements
Peterson and Vose 1997	publication	IAO	IAO:0000311	https://www.ncdc.noaa.gov/ghcnm/v2.php	Earth			pressure of air	ENVO	ENVO:09200011	Observations	1801/2011	GHCN v2	ghcn_v2_slp.txt	Instrumental pressure measurements
Auer et al. 2007	publication	IAO	IAO:0000311	http://www.zamg.ac.at/histalp	Europe	GAZ	GAZ:00000464	pressure of air	ENVO	ENVO:09200011	Observations	1760/2007	HISTALP	histalp_slp.csv	Instrumental pressure measurements
Kuttel et al. 2010	publication	IAO	IAO:0000311		Europe	GAZ	GAZ:00000464	pressure of air	ENVO	ENVO:09200011	Observations	1749/2004	Kuttel collection	Stations_PP_1722_monthly_final_po_corrected.csv, Stations_PP_1722_coordinates.csv	Instrumental pressure measurements
Van Der Schrier and Jones 2008	publication	IAO	IAO:0000311	https://crudata.uea.ac.uk/cru/data/holyoke/	United States of America	GAZ	GAZ:00002459	pressure of air	ENVO	ENVO:09200011	Observations	1786/1829	Salem	salem_monthlyslp.dat	Instrumental pressure measurements
Buchan 1880, Brugnara et al. 2015	publication	IAO	IAO:0000311	digitized for this study	Scotland	GAZ	GAZ:00002639	pressure of air	ENVO	ENVO:09200011	Observations	1781 1821	Gordon Castle	gordoncastle_monthlyslp.dat	Instrumental pressure measurements
Zaiki et al. 2006	publication	IAO	IAO:0000311	https://crudata.uea.ac.uk/cru/data/japan/	Japan	GAZ	GAZ:00002747	pressure of air	ENVO	ENVO:09200011	Observations	1819/1878	Nagasaki	p_nagasaki.dat	Instrumental pressure measurements
Zaiki et al. 2006	publication	IAO	IAO:0000311	https://crudata.uea.ac.uk/cru/data/japan/	Japan	GAZ	GAZ:00002747	pressure of air	ENVO	ENVO:09200011	Observations	1825/1875	Tokyo	p_tokyo.dat	Instrumental pressure measurements
Koninklijk Nederlands Meteorologisch Instituut 1871	data set	IAO	IAO:0000100	digitized for this study	Russia	GAZ	GAZ:00002721	pressure of air	ENVO	ENVO:09200011	Observations	1840/1865	Nyzhny Tagil	nyzhnytagil_monthlyslp.dat	Instrumental pressure measurements
Bartholy et al. 2004	publication	IAO	IAO:0000311		Hungary	GAZ	GAZ:00002952	temperature of air	ENVO	ENVO:09200001	Observations	1759/1776	Carpathian basin	cb_docu.txt	Temperature information from documentary sources
Dobrovolny et al. 2010	publication	IAO	IAO:0000311		Czech Republic	GAZ	GAZ:00002954	temperature of air	ENVO	ENVO:09200001	Observations	1500/1854	Czech Republic	cz_docu.txt	Temperature information from documentary sources
Glaser and Riemann 2009	publication	IAO	IAO:0000311		Germany	GAZ	GAZ:00002646	temperature of air	ENVO	ENVO:09200001	Observations	1500/1759	Germany	de_docu.txt	Temperature information from documentary sources
Przybylak et al. 2005	publication	IAO	IAO:0000311		Poland	GAZ	GAZ:00002939	temperature of air	ENVO	ENVO:09200001	Observations	1502/1669	Poland	pl_docu.txt	Temperature information from documentary sources
Pfister 1999	publication	IAO	IAO:0000311		Switzerland	GAZ	GAZ:00002941	temperature of air	ENVO	ENVO:09200001	Observations	1525/1989	Switzerland	ch_docu.txt	Temperature information from documentary sources
Briffa et al. 2002	publication	IAO	IAO:0000311	https://crudata.uea.ac.uk/~timo/datapages/mxdtrw.htm	Northern Hemisphere						Observations	1000/1960	Gridded MXD Network	schweingr.zip	Maximum latewood density of tree rings
Esper et al. 2007	publication	IAO	IAO:0000311		Austria	GAZ	GAZ:00002942				Observations	1053/2003	Tyrol	tyrol_mxd.csv	Maximum latewood density of tree rings
Buntgen et al. 2006	publication	IAO	IAO:0000311	https://www.ncdc.noaa.gov/paleo-search/study/1003401	Switzerland	GAZ	GAZ:00002941				Observations	755/2004	European Alps	Buentgen_et_al_JoC_2006.txt	Maximum latewood density of tree rings
Popa and Kern 2009	publication	IAO	IAO:0000311	https://www.ncdc.noaa.gov/paleo-search/study/1003409	Romania	GAZ	GAZ:00002951				Observations	1163/2005	Eastern Carpathians	Popa_and_Kern_CD_2009.txt	Maximum latewood density of tree rings
Gunnarson et al. 2011	publication	IAO	IAO:0000311	https://www.ncdc.noaa.gov/paleo-search/study/1003408	Sweden	GAZ	GAZ:00002729				Observations	11072006	Central Scandinavia	Gunnarson_et_al_CD_2011.txt	Maximum latewood density of tree rings
McCarroll et al. 2013	publication	IAO	IAO:0000311	https://www.ncdc.noaa.gov/paleo/study/19943	Norway	GAZ	GAZ:00002699				Observations	800/2005	Forfjorddalen	fennoscandia2013temp.txt	Maximum latewood density of tree rings
Dorado-Linan et al. 2012	publication	IAO	IAO:0000311	https://www.ncdc.noaa.gov/paleo-search/study/1003405	Spain	GAZ	GAZ:00000591				Observations	1260/2005	Pyrenees	Dorado-Linan_et_al_CP_2012.txt	Maximum latewood density of tree rings
Buntgen et al. 2013	publication	IAO	IAO:0000311	https://www.ncdc.noaa.gov/paleo-search/study/1003402	Slovakia	GAZ	GAZ:00002956				Observations	1040/2011	Greater Tatra Region_Slovakia	Buentgen_et_al_PNAS_2013.txt	Maximum latewood density of tree rings
Buntgen et al. 2013	publication	IAO	IAO:0000311	https://www.ncdc.noaa.gov/paleo-search/study/1003402	Poland	GAZ	GAZ:00002939				Observations	1040/2011	Greater Tatra Region_Poland	Buentgen_et_al_PNAS_2013.txt	Maximum latewood density of tree rings
Breitenmoser et al. 2014, Bonnimann et al. 2013	publication	IAO	IAO:0000311		Northern Hemisphere						Observations	1600/2005	ITRDB selection	tree35.RData	Tree-ring width
ECHAM5.4 all forcing simulation					Earth			temperature of air	ENVO	ENVO:09200001	Model simulations	1600/2005	CCC400_temperature		temperature
ECHAM5.4 all forcing simulation					Earth			hydrological precipitation process	ENVO	ENVO:01000703	Model simulations	1600/2005	CCC400_precipitation		precipitation
ECHAM5.4 all forcing simulation					Earth			pressure of air	ENVO	ENVO:09200011	Model simulations	1600/2005	CCC400_sea level pressure		sea level pressure
ECHAM5.4 all forcing simulation					Earth			atmospheric wind	ENVO	ENVO:01000793	Model simulations	1600/2005	CCC400_wind		wind
ECHAM5.4 all forcing simulation					Earth						Model simulations	1600/2005	CCC400_geopotential		geopotential
ECHAM5.4 all forcing simulation					Earth						Model simulations	1600/2005	CCC400_vertical motion		vertical motion
