# Supplementary material for: A monthly global paleo-reanalysis of the atmosphere from 1600 to 2005 for studying past climatic variations
Source: Sci Data. 2017 Jun 6;4:170076. doi: 10.1038/sdata.2017.76 (PMC5460593; doi:10.1038/sdata.2017.76)
Supplement: Supplementary file 1 [file sdata201776-isa1.zip › a_assay_Franke.txt]

Sample Name	Protocol REF	Protocol REF	Protocol REF	Assay Name	Raw Data File	Comment[Data Repository]	Comment[Data Record Accession]	Comment[Data Record URI]	Factor Value[measurement type]
GHCN v3.1.0	Ensemble Kalman Fitting (EKF) Method	Experimental design and proxy forward model	Error/Uncertainty estimations	GHCN v3.1.0	EKF400_Assimilation_Data.zip	World Data Center for Climate at DKRZ	doi:10.1594/WDCC/EKF400_v1	https://doi.org/10.1594/WDCC/EKF400_v1	Instrumental temperature measurements
HISTALP	Ensemble Kalman Fitting (EKF) Method	Experimental design and proxy forward model	Error/Uncertainty estimations	HISTALP	EKF400_Assimilation_Data.zip	World Data Center for Climate at DKRZ	doi:10.1594/WDCC/EKF400_v1	https://doi.org/10.1594/WDCC/EKF400_v1	Instrumental temperature measurements
CRU collection	Ensemble Kalman Fitting (EKF) Method	Experimental design and proxy forward model	Error/Uncertainty estimations	CRU collection	EKF400_Assimilation_Data.zip	World Data Center for Climate at DKRZ	doi:10.1594/WDCC/EKF400_v1	https://doi.org/10.1594/WDCC/EKF400_v1	Instrumental temperature measurements
Central England	Ensemble Kalman Fitting (EKF) Method	Experimental design and proxy forward model	Error/Uncertainty estimations	Central England	EKF400_Assimilation_Data.zip	World Data Center for Climate at DKRZ	doi:10.1594/WDCC/EKF400_v1	https://doi.org/10.1594/WDCC/EKF400_v1	Instrumental temperature measurements
Rio de Janeiro	Ensemble Kalman Fitting (EKF) Method	Experimental design and proxy forward model	Error/Uncertainty estimations	Rio de Janeiro	EKF400_Assimilation_Data.zip	World Data Center for Climate at DKRZ	doi:10.1594/WDCC/EKF400_v1	https://doi.org/10.1594/WDCC/EKF400_v1	Instrumental temperature measurements
Jamaica	Ensemble Kalman Fitting (EKF) Method	Experimental design and proxy forward model	Error/Uncertainty estimations	Jamaica	EKF400_Assimilation_Data.zip	World Data Center for Climate at DKRZ	doi:10.1594/WDCC/EKF400_v1	https://doi.org/10.1594/WDCC/EKF400_v1	Instrumental temperature measurements
Funchal	Ensemble Kalman Fitting (EKF) Method	Experimental design and proxy forward model	Error/Uncertainty estimations	Funchal	EKF400_Assimilation_Data.zip	World Data Center for Climate at DKRZ	doi:10.1594/WDCC/EKF400_v1	https://doi.org/10.1594/WDCC/EKF400_v1	Instrumental temperature measurements
Nagasaki	Ensemble Kalman Fitting (EKF) Method	Experimental design and proxy forward model	Error/Uncertainty estimations	Nagasaki	EKF400_Assimilation_Data.zip	World Data Center for Climate at DKRZ	doi:10.1594/WDCC/EKF400_v1	https://doi.org/10.1594/WDCC/EKF400_v1	Instrumental temperature measurements
Tokyo	Ensemble Kalman Fitting (EKF) Method	Experimental design and proxy forward model	Error/Uncertainty estimations	Tokyo	EKF400_Assimilation_Data.zip	World Data Center for Climate at DKRZ	doi:10.1594/WDCC/EKF400_v1	https://doi.org/10.1594/WDCC/EKF400_v1	Instrumental temperature measurements
Yokohama	Ensemble Kalman Fitting (EKF) Method	Experimental design and proxy forward model	Error/Uncertainty estimations	Yokohama	EKF400_Assimilation_Data.zip	World Data Center for Climate at DKRZ	doi:10.1594/WDCC/EKF400_v1	https://doi.org/10.1594/WDCC/EKF400_v1	Instrumental temperature measurements
Illulissat	Ensemble Kalman Fitting (EKF) Method	Experimental design and proxy forward model	Error/Uncertainty estimations	Illulissat	EKF400_Assimilation_Data.zip	World Data Center for Climate at DKRZ	doi:10.1594/WDCC/EKF400_v1	https://doi.org/10.1594/WDCC/EKF400_v1	Instrumental temperature measurements
Nuuk	Ensemble Kalman Fitting (EKF) Method	Experimental design and proxy forward model	Error/Uncertainty estimations	Nuuk	EKF400_Assimilation_Data.zip	World Data Center for Climate at DKRZ	doi:10.1594/WDCC/EKF400_v1	https://doi.org/10.1594/WDCC/EKF400_v1	Instrumental temperature measurements
Qaqortoq	Ensemble Kalman Fitting (EKF) Method	Experimental design and proxy forward model	Error/Uncertainty estimations	Qaqortoq	EKF400_Assimilation_Data.zip	World Data Center for Climate at DKRZ	doi:10.1594/WDCC/EKF400_v1	https://doi.org/10.1594/WDCC/EKF400_v1	Instrumental temperature measurements
GHCN v2	Ensemble Kalman Fitting (EKF) Method	Experimental design and proxy forward model	Error/Uncertainty estimations	GHCN v2	EKF400_Assimilation_Data.zip	World Data Center for Climate at DKRZ	doi:10.1594/WDCC/EKF400_v1	https://doi.org/10.1594/WDCC/EKF400_v1	Instrumental pressure measurements
HISTALP	Ensemble Kalman Fitting (EKF) Method	Experimental design and proxy forward model	Error/Uncertainty estimations	HISTALP	EKF400_Assimilation_Data.zip	World Data Center for Climate at DKRZ	doi:10.1594/WDCC/EKF400_v1	https://doi.org/10.1594/WDCC/EKF400_v1	Instrumental pressure measurements
Kuttel collection	Ensemble Kalman Fitting (EKF) Method	Experimental design and proxy forward model	Error/Uncertainty estimations	Kuttel collection	EKF400_Assimilation_Data.zip	World Data Center for Climate at DKRZ	doi:10.1594/WDCC/EKF400_v1	https://doi.org/10.1594/WDCC/EKF400_v1	Instrumental pressure measurements
Salem	Ensemble Kalman Fitting (EKF) Method	Experimental design and proxy forward model	Error/Uncertainty estimations	Salem	EKF400_Assimilation_Data.zip	World Data Center for Climate at DKRZ	doi:10.1594/WDCC/EKF400_v1	https://doi.org/10.1594/WDCC/EKF400_v1	Instrumental pressure measurements
Gordon Castle	Ensemble Kalman Fitting (EKF) Method	Experimental design and proxy forward model	Error/Uncertainty estimations	Gordon Castle	EKF400_Assimilation_Data.zip	World Data Center for Climate at DKRZ	doi:10.1594/WDCC/EKF400_v1	https://doi.org/10.1594/WDCC/EKF400_v1	Instrumental pressure measurements
Nagasaki	Ensemble Kalman Fitting (EKF) Method	Experimental design and proxy forward model	Error/Uncertainty estimations	Nagasaki	EKF400_Assimilation_Data.zip	World Data Center for Climate at DKRZ	doi:10.1594/WDCC/EKF400_v1	https://doi.org/10.1594/WDCC/EKF400_v1	Instrumental pressure measurements
Tokyo	Ensemble Kalman Fitting (EKF) Method	Experimental design and proxy forward model	Error/Uncertainty estimations	Tokyo	EKF400_Assimilation_Data.zip	World Data Center for Climate at DKRZ	doi:10.1594/WDCC/EKF400_v1	https://doi.org/10.1594/WDCC/EKF400_v1	Instrumental pressure measurements
Nyzhny Tagil	Ensemble Kalman Fitting (EKF) Method	Experimental design and proxy forward model	Error/Uncertainty estimations	Nyzhny Tagil	EKF400_Assimilation_Data.zip	World Data Center for Climate at DKRZ	doi:10.1594/WDCC/EKF400_v1	https://doi.org/10.1594/WDCC/EKF400_v1	Instrumental pressure measurements
Carpathian basin	Ensemble Kalman Fitting (EKF) Method	Experimental design and proxy forward model	Error/Uncertainty estimations	Carpathian basin	EKF400_Assimilation_Data.zip	World Data Center for Climate at DKRZ	doi:10.1594/WDCC/EKF400_v1	https://doi.org/10.1594/WDCC/EKF400_v1	Temperature information from documentary sources
Czech Republic	Ensemble Kalman Fitting (EKF) Method	Experimental design and proxy forward model	Error/Uncertainty estimations	Czech Republic	EKF400_Assimilation_Data.zip	World Data Center for Climate at DKRZ	doi:10.1594/WDCC/EKF400_v1	https://doi.org/10.1594/WDCC/EKF400_v1	Temperature information from documentary sources
Germany	Ensemble Kalman Fitting (EKF) Method	Experimental design and proxy forward model	Error/Uncertainty estimations	Germany	EKF400_Assimilation_Data.zip	World Data Center for Climate at DKRZ	doi:10.1594/WDCC/EKF400_v1	https://doi.org/10.1594/WDCC/EKF400_v1	Temperature information from documentary sources
Poland	Ensemble Kalman Fitting (EKF) Method	Experimental design and proxy forward model	Error/Uncertainty estimations	Poland	EKF400_Assimilation_Data.zip	World Data Center for Climate at DKRZ	doi:10.1594/WDCC/EKF400_v1	https://doi.org/10.1594/WDCC/EKF400_v1	Temperature information from documentary sources
Switzerland	Ensemble Kalman Fitting (EKF) Method	Experimental design and proxy forward model	Error/Uncertainty estimations	Switzerland	EKF400_Assimilation_Data.zip	World Data Center for Climate at DKRZ	doi:10.1594/WDCC/EKF400_v1	https://doi.org/10.1594/WDCC/EKF400_v1	Temperature information from documentary sources
Gridded MXD Network	Ensemble Kalman Fitting (EKF) Method	Experimental design and proxy forward model	Error/Uncertainty estimations	Gridded MXD Network	EKF400_Assimilation_Data.zip	World Data Center for Climate at DKRZ	doi:10.1594/WDCC/EKF400_v1	https://doi.org/10.1594/WDCC/EKF400_v1	Maximum latewood density of tree rings
Tyrol	Ensemble Kalman Fitting (EKF) Method	Experimental design and proxy forward model	Error/Uncertainty estimations	Tyrol	EKF400_Assimilation_Data.zip	World Data Center for Climate at DKRZ	doi:10.1594/WDCC/EKF400_v1	https://doi.org/10.1594/WDCC/EKF400_v1	Maximum latewood density of tree rings
European Alps	Ensemble Kalman Fitting (EKF) Method	Experimental design and proxy forward model	Error/Uncertainty estimations	European Alps	EKF400_Assimilation_Data.zip	World Data Center for Climate at DKRZ	doi:10.1594/WDCC/EKF400_v1	https://doi.org/10.1594/WDCC/EKF400_v1	Maximum latewood density of tree rings
Eastern Carpathians	Ensemble Kalman Fitting (EKF) Method	Experimental design and proxy forward model	Error/Uncertainty estimations	Eastern Carpathians	EKF400_Assimilation_Data.zip	World Data Center for Climate at DKRZ	doi:10.1594/WDCC/EKF400_v1	https://doi.org/10.1594/WDCC/EKF400_v1	Maximum latewood density of tree rings
Central Scandinavia	Ensemble Kalman Fitting (EKF) Method	Experimental design and proxy forward model	Error/Uncertainty estimations	Central Scandinavia	EKF400_Assimilation_Data.zip	World Data Center for Climate at DKRZ	doi:10.1594/WDCC/EKF400_v1	https://doi.org/10.1594/WDCC/EKF400_v1	Maximum latewood density of tree rings
Forfjorddalen	Ensemble Kalman Fitting (EKF) Method	Experimental design and proxy forward model	Error/Uncertainty estimations	Forfjorddalen	EKF400_Assimilation_Data.zip	World Data Center for Climate at DKRZ	doi:10.1594/WDCC/EKF400_v1	https://doi.org/10.1594/WDCC/EKF400_v1	Maximum latewood density of tree rings
Pyrenees	Ensemble Kalman Fitting (EKF) Method	Experimental design and proxy forward model	Error/Uncertainty estimations	Pyrenees	EKF400_Assimilation_Data.zip	World Data Center for Climate at DKRZ	doi:10.1594/WDCC/EKF400_v1	https://doi.org/10.1594/WDCC/EKF400_v1	Maximum latewood density of tree rings
Greater Tatra Region_Slovakia	Ensemble Kalman Fitting (EKF) Method	Experimental design and proxy forward model	Error/Uncertainty estimations	Greater Tatra Region_Slovakia	EKF400_Assimilation_Data.zip	World Data Center for Climate at DKRZ	doi:10.1594/WDCC/EKF400_v1	https://doi.org/10.1594/WDCC/EKF400_v1	Maximum latewood density of tree rings
Greater Tatra Region_Poland	Ensemble Kalman Fitting (EKF) Method	Experimental design and proxy forward model	Error/Uncertainty estimations	Greater Tatra Region_Poland	EKF400_Assimilation_Data.zip	World Data Center for Climate at DKRZ	doi:10.1594/WDCC/EKF400_v1	https://doi.org/10.1594/WDCC/EKF400_v1	Maximum latewood density of tree rings
ITRDB selection	Ensemble Kalman Fitting (EKF) Method	Experimental design and proxy forward model	Error/Uncertainty estimations	ITRDB selection	EKF400_Assimilation_Data.zip	World Data Center for Climate at DKRZ	doi:10.1594/WDCC/EKF400_v1	https://doi.org/10.1594/WDCC/EKF400_v1	Tree-ring width
CCC400_temperature	Ensemble Kalman Fitting (EKF) Method	Experimental design and proxy forward model	Error/Uncertainty estimations	CCC400_temperature	EKF400_Assimilation_Data.zip	World Data Center for Climate at DKRZ	doi:10.1594/WDCC/EKF400_v1	https://doi.org/10.1594/WDCC/EKF400_v1	temperature
CCC400_precipitation	Ensemble Kalman Fitting (EKF) Method	Experimental design and proxy forward model	Error/Uncertainty estimations	CCC400_precipitation	EKF400_Assimilation_Data.zip	World Data Center for Climate at DKRZ	doi:10.1594/WDCC/EKF400_v1	https://doi.org/10.1594/WDCC/EKF400_v1	precipitation
CCC400_sea level pressure	Ensemble Kalman Fitting (EKF) Method	Experimental design and proxy forward model	Error/Uncertainty estimations	CCC400_sea level pressure	EKF400_Assimilation_Data.zip	World Data Center for Climate at DKRZ	doi:10.1594/WDCC/EKF400_v1	https://doi.org/10.1594/WDCC/EKF400_v1	sea level pressure
CCC400_wind	Ensemble Kalman Fitting (EKF) Method	Experimental design and proxy forward model	Error/Uncertainty estimations	CCC400_wind	EKF400_Assimilation_Data.zip	World Data Center for Climate at DKRZ	doi:10.1594/WDCC/EKF400_v1	https://doi.org/10.1594/WDCC/EKF400_v1	wind
CCC400_geopotential	Ensemble Kalman Fitting (EKF) Method	Experimental design and proxy forward model	Error/Uncertainty estimations	CCC400_geopotential	EKF400_Assimilation_Data.zip	World Data Center for Climate at DKRZ	doi:10.1594/WDCC/EKF400_v1	https://doi.org/10.1594/WDCC/EKF400_v1	geopotential
CCC400_vertical motion	Ensemble Kalman Fitting (EKF) Method	Experimental design and proxy forward model	Error/Uncertainty estimations	CCC400_vertical motion	EKF400_Assimilation_Data.zip	World Data Center for Climate at DKRZ	doi:10.1594/WDCC/EKF400_v1	https://doi.org/10.1594/WDCC/EKF400_v1	vertical motion
